# Supplementary material for: Bone Marrow Stromal Cells Generate a Pro-Healing Inflammasome When Cultured on Titanium–Aluminum–Vanadium Surfaces with Microscale/Nanoscale Structural Features
Source: Biomimetics (Basel). 2025 Jan 19;10(1):66. doi: 10.3390/biomimetics10010066 (PMC11759188; doi:10.3390/biomimetics10010066)
Supplement: Supplementary file 1 [file biomimetics-10-00066-s001.zip]

Archive with 1 entries (1 files):
- biomimetics-3398784-supplementary.pdf
